# Supplementary material for: Potential Association Between Dietary Fibre and Humoral Response to the Seasonal Influenza Vaccine
Source: Front Immunol. 2021 Nov 17;12:765528. doi: 10.3389/fimmu.2021.765528 (PMC8635806; doi:10.3389/fimmu.2021.765528)
Supplement: Supplementary file 2 [file DataSheet_2.zip]

Archive with 2 entries (2 files):
- revision3_Supplementary figures.docx
- __MACOSX/._revision3_Supplementary figures.docx
